# Supplementary material for: The Role of mTOR Inhibitors in COVID-19 Outcomes Among Heart Transplant Recipients
Source: Viruses. 2025 Dec 24;18(1):29. doi: 10.3390/v18010029 (PMC12846580; doi:10.3390/v18010029)
Supplement: Supplementary file 1 [file viruses-18-00029-s001.zip]

Archive with 1 entries (1 files):
- viruses-4023563-supplementary.pdf
